# Supplementary material for: Chronic consumption of energy drinks and the risk of developing metabolic syndrome in rats
Source: PeerJ. 2026 Mar 10;14:e20926. doi: 10.7717/peerj.20926 (PMC12985007; doi:10.7717/peerj.20926)
Supplement: Supplemental Information 1 [file peerj-14-20926-s001.csv]

Groups	Rat number	BWG	Adiposity index	serum Ca	BMD	MBC	T3	T4	TSH	glucose	Insulin	leptin	TP	ALP	GLP	ALB/GLP	uric acid	urea	creatinine	AST	ALT	ALP	TC	TG	HDL	LDL	VLDL	CRI	CRR	AI
1	1	38.07	0.31	8	0.147	0.169	59	5.21	2.3	100.71	3.81	433.94	10.31	4.91	5.4	0.91	2.4	16.18	0.82	30	30.48	77.98	90.3	101.5	51.95	17.89	20.2	1.93	0.33	0.28
1	2	39.32	0.32	8	0.154	0.17	60.88	5.24	2.42	104.24	3.78	439.99	10.42	5.02	5.4	0.93	2.36	16.87	0.82	29.5	29.87	77.72	90.21	102.01	51.87	19.95	20.7	1.32	0.31	0.31
1	3	39.9	0.33	8.1	0.153	0.169	59.69	5.23	2.34	100.91	3.78	431.39	10.38	5.08	5.3	0.96	2.23	16.98	0.82	29	31.01	78.3	90.17	101.76	51.8	17.95	19.4	1.96	0.34	0.27
1	4	39.9	0.35	8.1	0.151	0.169	59.07	5.22	2.41	100.91	3.79	434.55	10.39	5.02	5.37	0.93	2.22	15.76	0.81	30	29.71	77.63	90.43	100.87	52.37	16.36	20.47	1.84	0.4	0.29
1	5	40.4	0.36	8.26	0.154	0.169	60.68	5.21	2.31	101.9	3.81	434.76	10.44	5.09	5.35	0.95	2.23	17.45	0.82	29.5	31.43	77.87	90.12	102.75	51.73	17.67	20.3	1.65	0.4	0.3
1	6	41.73	0.37	8.2	0.147	0.169	60.86	5.21	2.32	101.9	3.81	434.89	10.34	4.7	5.64	0.84	2.24	16.54	0.83	31.16	29.36	76.88	89.43	101.67	50.96	18.06	21.03	1.74	0.32	0.29
2	7	44.7	0.34	9.78	0.133	0.143	67.09	4	3.34	127.78	3.32	479.96	8.74	3.45	5.29	0.64	3.01	24.11	1.13	40.89	40.5	96.8	101.5	122.5	41.86	35.23	24.65	2.44	0.89	0.46
2	8	44.95	0.42	9.78	0.13	0.138	70	4.02	3.36	132.88	3.37	483.98	8.59	3.64	4.95	0.73	3.49	25.32	1.12	40.72	39.83	96.01	100.97	122.06	40.43	36.66	25.63	2.44	0.84	0.49
2	9	45.05	0.41	9.95	0.133	0.138	67.66	4.02	3.34	125.87	3.36	481.94	8.47	3.58	4.89	0.73	3.28	24.86	1.09	40.62	39.01	97.56	101.8	121.6	42.65	35.67	21.84	2.54	0.87	0.46
2	10	45.17	0.44	9.7	0.133	0.14	68.66	4.01	3.33	126.98	3.35	482.96	8.52	2.85	5.67	0.5	3.38	24.92	1.14	40.61	40.02	98.77	102.41	120.54	40.39	36.42	21.67	2.34	0.84	0.47
2	11	45.31	0.47	10.16	0.133	0.141	69.36	4.01	3.33	127.56	3.35	482.99	8.47	2.61	5.86	0.44	2.74	24.86	1.14	40.76	38.97	96.74	101.6	121.4	43.65	36.65	26.04	2.4	0.88	0.48
2	12	45.48	0.5	10.09	0.133	0.14	69.13	4	3.34	123.65	3.35	478.73	8.51	3.19	5.48	0.58	3.54	24.67	1.16	41.02	40.41	100.5	101.44	120.6	40.32	34.05	25.91	2.54	0.84	0.46
3	13	50.5	0.34	13.56	0.113	0.118	81	2.522	5	189.65	2.12	570.09	5.78	1.88	3.9	0.48	5.5	30.09	1.63	52.03	49.91	118.56	127.94	150.34	34.15	64.4	30.54	3.55	1.79	0.61
3	14	50.39	0.47	13.06	0.112	0.116	82.09	2.532	5.52	185.96	2.1	570.34	5.82	1.9	3.92	0.49	5.46	32.06	1.58	51.65	49.91	119.01	127.42	143.76	35.11	61.72	28.54	3.49	1.84	0.63
3	15	51.1	0.53	13.52	0.112	0.116	81.04	2.531	5.24	188.76	2.12	569.22	5.71	1.91	3.8	0.5	5.98	31.76	1.61	50.9	49.93	118.28	128.72	150.34	34.6	63.32	30.03	3.95	1.85	0.67
3	16	51.2	0.6	13.56	0.112	0.118	81.05	2.531	5.22	185.66	2.1	567.23	5.91	1.97	3.94	0.5	6.32	31.09	1.63	52	49.89	118.86	128.75	143.2	34.86	69.02	26.7	3.94	1.88	0.61
3	17	51.4	0.69	13.47	0.112	0.116	81.07	2.532	5.05	187.99	2.11	570.11	5.81	1.9	3.91	0.49	5.77	31.8	1.55	50.92	49.92	119.02	126.84	144.21	35.84	60.25	30.43	3.55	1.56	0.59
3	18	51.71	0.73	13.59	0.112	0.112	81.07	2.531	5.11	187.88	2.11	569.05	5.89	1.9	3.99	0.48	5.89	31.78	1.6	51.02	49.9	118.65	128.99	150.45	36.16	62.77	30.22	3.42	1.94	0.61
4	19	42.15	0.35	9.01	0.14	0.155	65	4.65	2.9	113.54	3.54	443.38	9.56	4.09	5.47	0.74	2.46	20.08	1	36.97	35.02	89.03	93.45	119.86	42.87	27.11	23.15	2.22	0.67	0.43
4	20	42.76	0.38	9.68	0.144	0.159	65.08	4.68	3.11	113.65	3.54	441.87	9.71	3.89	5.82	0.66	2.43	20.07	0.92	37.87	35.96	89.52	94.27	116.42	41.76	29.65	23.09	2.31	0.68	0.42
4	21	43.1	0.4	9.05	0.14	0.159	65.23	4.68	3.03	110.4	3.46	443.04	9.34	3.96	5.38	0.73	2.79	19.65	1.09	37.53	34.54	89.2	96.67	119.63	40.87	29.55	22.65	2.3	0.66	0.47
4	22	43.56	0.42	9.06	0.142	0.158	65.32	4.68	3.01	110.12	3.54	443.98	9.2	4.05	5.15	0.78	2.51	19.88	0.89	36.87	35.61	88.86	92.56	117.4	42.76	27.44	24.74	2.23	0.7	0.46
4	23	43.46	0.4	9.07	0.14	0.158	65.3	4.65	3.02	110.44	3.54	442.44	9.33	3.87	5.46	0.7	2.56	19.33	1.01	37.59	36.09	89.58	95.76	119.19	40.76	29.96	23.85	2.21	0.69	0.44
4	24	44.23	0.45	9.15	0.14	0.159	65.33	4.68	3.11	111.21	3.5	441.13	8.66	4.02	4.64	0.86	2.61	19.67	0.97	35.95	35.84	88.95	93.65	117.54	43.52	28.07	24.54	2.17	0.68	0.48
5	25	47.35	0.46	11.11	0.122	0.125	75	3.22	4.5	170.54	2.35	545.08	6.24	2.11	4.13	0.51	4.33	27.63	1.32	46.76	44.8	105.56	121.34	132.86	37.99	56.93	24.86	3.32	1.54	0.55
5	26	47.8	0.5	12.23	0.121	0.13	76.65	3.18	4.92	170.46	2.35	541.43	6.13	2.19	4.05	0.54	4.42	27.43	1.39	46.32	45.3	108.09	118.43	132.76	36.68	54.86	25.87	3.25	1.59	0.56
5	27	48.25	0.51	12.23	0.122	0.129	75.41	3.18	4.91	170.34	2.33	543.44	6.16	2.25	3.91	0.57	4.44	28.02	1.35	45.86	44.5	106.87	120.43	132.73	35.25	57.93	27.84	3.52	1.53	0.61
5	28	48.55	0.52	12.05	0.122	0.126	76.45	3.18	4.91	169.55	2.32	544.97	6.26	2.17	4.09	0.53	4.44	27.37	1.29	45.34	45.01	105.6	120.01	130.88	37.52	56.98	27.44	3.12	1.62	0.59
5	29	48.91	0.54	12.06	0.122	0.125	76.58	3.2	4.78	169.43	2.27	542.71	6.37	2.08	4.29	0.48	4.41	27.56	1.31	46.5	44.79	105.77	118.5	133.76	36.09	57.67	27.94	3.56	1.61	0.52
5	30	49.6	0.56	11.96	0.122	0.127	75.97	3.18	4.9	171.54	2.36	544.87	5.98	1.98	4	0.49	4.42	27.23	1.26	46.54	45.3	105.49	120.03	135.07	33.55	57.69	25.65	3.09	1.59	0.59
6	31	48.31	0.58	10.267	0.126	0.127	70	3.96	3.5	141.85	3.12	508.99	7.86	2.89	4.97	0.58	3.84	24.88	1.19	43.09	40.11	98.34	110	126.43	41.65	45.92	23.54	2.71	1.14	0.43
6	32	48.68	0.47	10.27	0.129	0.134	72.93	3.98	3.81	140.21	3.11	502.99	8.13	2.95	5.18	0.56	3.82	24.67	1.13	44	40.15	98.98	112.47	125.6	39.7	44.88	24.76	2.75	1.13	0.44
6	33	48.98	0.56	10.268	0.129	0.131	70.56	3.97	3.76	140.65	3.11	508.95	8.22	2.76	5.46	0.5	3..75	24.87	1.13	43.99	40.11	98.72	111.1	124.86	38.65	44.76	25.88	2.88	1.2	0.47
6	34	49.25	0.62	10.27	0.129	0.13	71.11	3.97	3.78	142.88	3.12	508.99	7.76	3.08	4.68	0.65	3.81	24.77	1.16	42.88	40.12	98.73	111.77	124.99	40.85	46.94	24.78	2.74	1.19	0.49
6	35	49.55	0.68	10.27	0.127	0.132	71.78	3.97	3.76	141.66	3.12	508.97	8.21	2.99	5.22	0.57	3.82	24.83	1.15	45.05	40.11	97.85	113.65	123.85	42.87	46.84	26.13	2.79	1.11	0.57
6	36	49.89	0.81	10.275	0.128	0.132	71.66	3.97	3.77	144.09	3.14	508.99	8.54	2.67	5.87	0.45	3.85	24.96	1.2	43.91	40.06	97.96	110.43	129.67	39.76	47.92	25.99	2.69	1.07	0.54
7	37	56.08	0.84	14.1	0.097	0.112	85	1.44	5.68	207.55	1.97	621.69	4.98	1.43	3.55	0.4	6.22	35.08	1.78	54.46	52.49	121.09	140.43	155.76	32.54	76.45	30.76	4.51	2.43	0.7
7	38	56.12	0.84	14.26	0.102	0.117	86.63	1.49	5.69	206.74	1.95	622.97	4.95	1.47	3.48	0.42	6.32	34.98	1.79	54.54	53.01	122.5	143.55	158.32	33.5	77.2	30.85	4.55	2.56	0.72
7	39	56.14	0.87	14.2	0.097	0.114	86.61	1.48	5.69	206.6	1.95	623.97	4.99	1.45	3.54	0.4	6.17	35.02	1.71	55.01	52.82	121.9	139.61	153.8	27.72	79.65	29.65	4.34	2.3	0.75
7	40	56.18	0.88	14.26	0.097	0.115	86.45	1.46	5.69	206.43	1.94	622.87	4.97	1.46	3.51	0.41	6.33	35.29	1.74	56.23	52.88	122.27	137.73	150.75	27.87	81.74	31.54	4.87	2.86	0.68
7	41	56.22	0.91	14.24	0.098	0.115	86.59	1.44	5.69	205.33	1.9	621.87	4.95	1.46	3.49	0.41	6.28	34.98	1.78	54.65	53.19	123.39	138.45	159.54	33.44	75.99	32.87	4.76	2.77	0.73
7	42	56.22	0.94	14.2	0.097	0.115	85.2	1.45	5.69	206.65	1.93	627.87	4.08	1.43	2.65	0.53	5.22	34.89	1.76	55.77	53.13	122.77	139.87	158.55	28.77	77.45	31.65	4.39	2.38	0.68
